# Supplementary material for: COVID-19 economic stimulus packages, tourism industry and external debt: The influence of extreme poverty
Source: PLoS One. 2023 Aug 29;18(8):e0287384. doi: 10.1371/journal.pone.0287384 (PMC10464963; doi:10.1371/journal.pone.0287384)
Supplement: S1 Data — (XLS) [file pone.0287384.s006.xls]

## Sheet: Sheet1
country	iso_3	ln exterenal debt	population over 65	extreme poverty	ln fatality rate	ln hospital beds	ln health expenditures	ln fiscal policy	Tourism depedence dummy	tourismdummy x poverty	cesiindex_13	monetaryindex	ln GDP per capita
Paraguay	PRY	3.02061	6.378	1.7	-3.86525	0.262364	2.08194	0.916291	0	0	-0.535304	0.199129	8.5935
Mongolia	MNG	4.18525	4.031	0.5	-7.10661	1.94591	1.33763	2.25549	0	0	-0.418627	-0.64951	8.34523
Bangladesh	BGD	2.27493	5.098	14.8	-4.21853	-0.223144	0.86289	0.721982	0	0	-0.132643	0.785632	7.09275
Macedonia	MKD	3.58655	13.26	5	-3.50531	1.4816	1.84688	0.182322	0	0	-1.45729	-1.09116	8.5931
Kenya	KEN	3.35021	2.686	36.8	-4.05628	0.336472	1.51513	-0.105361	0	0	-1.49905	-1.16533	7.09185
Senegal	SEN	3.92759	3.008	38	-3.84338	-1.20397	1.70656	1.7456	0	0	-0.89966	-0.952383	7.34376
Rwanda	RWA	3.18051	2.974	56	-4.51217	0.470004	1.91102	1.19392	0	0	-0.986686	-0.72368	6.7148
Haiti	HTI	2.39889	4.8	23.5	-3.74801	-0.356675	1.68455	0.751416	0	0	-1.21996	-0.899727	6.59345
Bolivia	BOL	3.2394	6.704	7.1	-2.86056	0.0953102	1.92571	0.99299	0	0	-0.81005	-0.66511	7.84757
Uganda	UGA	2.88192	2.168	41.6	-4.9438	-0.693147	1.8197	0.985251	0	0	-1.20751	-1.11331	6.56538
Mozambique	MOZ	4.16774	3.158	62.9	-4.72118	-0.356675	1.62334	1.6019	0	0	-0.836311	-0.741895	6.38256
Honduras	HND	3.50821	4.652	16	-3.66157	-0.356675	2.12823	0.741937	0	0	-1.06796	-0.725292	7.70496
Benin	BEN	3.03479	3.244	49.6	-4.30253	-0.693147	1.35067	0.530628	0	0	-1.26411	-0.980673	6.79928
Guinea	GIN	2.68093	3.135	35.3	-5.13231	-1.20397	1.70111	1.07841	0	0	-1.24798	-1.08142	6.79886
Algeria	DZA	0.124242	6.211	0.5	-3.58748	0.641854	1.89462		0	0	-0.228477	0.420816	8.46892
Ghana	GHA	3.35186	3.385	12	-5.09679	-0.105361	1.4929	0.95065	0	0	-0.264547	0.0964173	7.49946
Tanzania	TZA	2.8835	3.108	49.1	-3.18793	-0.356675	1.4207	-0.393786	0	0	-1.28878	-0.736689	6.86393
Nepal	NPL	2.54523	5.809	15	-4.94454	-1.20397	1.83896	1.38629	0	0	-0.805832	-0.321345	6.70619
Zambia	ZMB	3.82498	2.48	57.5	-3.97809	0.693147	1.49962	0.875469	0	0	-1.17158	-0.857664	7.42198
Kyrgyz Republic	KGZ	3.7178	4.489	1.4	-4.09107	1.50408	1.8916	2.00148	0	0	0.0357201	-0.321869	6.99136
Ethiopia	ETH	3.21328	3.526	26.7	-4.16852	-1.20397	1.37877	1.26499	0	0	-1.22248	-1.20214	6.34617
Bosnia	BIH	3.2411	16.569	0.2	-3.31068	1.25276	2.22246	0.760806	0	0	-1.34027	-1.19846	8.70487
Armenia	ARM	3.73006	11.232	1.8	-4.03367	1.43508	2.29556	0.864277	0	0	-1.3603	-1.10928	8.39088
Cameroon	CMR	3.06345	3.165	23.8	-4.07166	0.262364	1.54543	0.663407	0	0	-1.37357	-1.14634	7.31369
Guatemala	GTM	2.54047	4.694	8.7	-3.35602	-0.510826	1.7613	1.22378	0	0	-1.14363	-0.887407	8.05832
El Salvador	SLV	3.89034	8.273	2.2	-3.54485	0.262364	1.94018	0.295062	0	0	-0.909091	-0.437294	8.16378
Chad	TCD	3.27602	2.486	38.4	-3.01147	-0.916291	1.51293	1.39673	0	0	-1.19826	-1.15301	6.70115
Nicaragua	NIC	3.80284	5.445	3.2	-3.60121	-0.105361	2.16905		0	0	-0.550717	0.486306	7.52857
Colombia	COL	3.34085	7.646	4.5	-3.638	0.405465	1.77665	1.02962	0	0	-0.793761	-0.184732	8.9479
Moldova	MDA	2.49745	10.864	0.2	-3.88188	1.75786	2.195	0.875469	0	0	-1.41788	-1.06729	7.88933
Costa Rica	CRI	3.23906	9.468	1.3	-4.35018	0.182322	2.02287	-0.70357	0	0	-1.43911	-0.758684	9.19925
Zimbabwe	ZWE	3.39005	2.822	21.4	-3.64286	0.530628	2.24177	0.540192	0	0	-0.725512	-0.138898	7.18716
Kazakhstan	KAZ	2.90577	6.991	0.1	-4.28869	1.90211	1.2613	1.50466	1	0.1	-0.851752	-0.697833	9.32059
Vietnam	VNM	3.00821	7.15	2	-3.73426	0.955511	1.73342	1.43508	1	2	-0.657227	-0.554193	7.58298
Ukraine	UKR	3.56188	16.462	0.1	-4.03205	2.17475	1.90658	0.665981	1	0.1	-1.05843	-0.599278	8.04244
Peru	PER	2.40106	7.151	3.5	-3.29365	0.470004	1.63705	1.79176	1	3.5	-0.399113	-0.0419617	8.77239
Turkey	TUR	2.93031	8.153	0.2	-4.6613	0.993252	1.46094	1.38629	1	0.2	-0.304423	-0.765582	9.62039
Brazil	BRA	2.51023	8.552	3.4	-3.67311	0.788457	2.46555	2.48491	1	3.4	0.969507	0.467402	9.30803
Argentina	ARG	3.91604	11.198	0.6	-3.6267	1.60944	2.02155	1.79176	1	0.6	-0.766092	-0.924248	9.21468
Albania	ALB	3.49757	13.188	1.1	-3.89951	1.06471	1.90211	0.955511	1	1.1	-0.794386	-0.646182	8.53295
Pakistan	PAK	3.277	4.495	4	-3.85828	-0.510826	1.0116	1.61922	1	4	-0.267445	0.259225	7.08828
Egypt	EGY	3.5115	5.159	1.3	-2.89548	0.470004	1.53471	0.587787	1	1.3	-1.28555	-0.96707	7.97499
India	IND	1.79609	5.989	21.2	-4.23447	-0.356675	1.29746	1.94591	1	21.2	0.142035	0.347825	7.65007
China	CHN	0.610446	10.641	0.7	-2.9991	1.43508	1.60543	1.79176	1	0.7	-0.430392	-0.393139	8.95578
Jordan	JOR	3.72026	3.81	0.1	-4.34135	0.336472	1.69928	1.25043	1	0.1	-0.701499	-0.206634	8.09155
Morocco	MAR	3.37324	6.769	1	-4.08508	0.0953102	1.76473	1.09861	1	1	-0.771375	-0.747039	8.11891
Georgia	GEO	3.63521	14.864	4.2	-4.50851	0.955511	2.13298	2.56502	1	4.2	0.0325902	-1.15259	8.45984
South Africa	ZAF	3.10383	5.344	18.9	-3.61453	1.02962	2.0931	2.30259	1	18.9	-0.336801	-0.444646	8.91377
Russia	RUS	2.46703	14.178	0.1	-4.01776	2.10413	1.66203	1.43508	1	0.1	-1.13147	-0.968195	9.36983
Thailand	THA	1.88489	11.373	0.1	-4.73355	0.741937	1.31103	2.26176	1	0.1	0.380983	0.685245	8.75804
Tunisia	TUN	4.1706	8.001	2	-3.39304	0.832909	1.93874	0.587787	1	2	-1.34887	-1.02376	8.3896
Mexico	MEX	3.46399	6.857	2.5	-2.42795	0.405465	1.69928	0.693147	1	2.5	0.026594	-0.276037	9.2499
Indonesia	IDN	3.0996	5.319	5.7	-3.51367	0.182322	1.13783	1.4816	1	5.7	-0.276679	0.248421	8.36279
Bulgaria	BGR	2.98134	20.801	1.5	-3.2846	1.91692	2.10779	2.25568	1	1.5	-0.0991604	-0.532087	9.06544
